# Supplementary material for: Sensor ToolKit (STK): Compact Multiplexing Potentiostat for Point-of-Care Applications
Source: Anal Chem. 2026 Feb 17;98(8):5875–82. doi: 10.1021/acs.analchem.5c07176 (PMC12961643; doi:10.1021/acs.analchem.5c07176)
Supplement: Supplementary file 2 [file ac5c07176_si_002.zip]

Archive with 71 entries (45 files):
- SensorToolKit-STK-main/
- SensorToolKit-STK-main/.gitignore
- SensorToolKit-STK-main/.gitmodules
- SensorToolKit-STK-main/CITATION.cff
- SensorToolKit-STK-main/Firmware/
- SensorToolKit-STK-main/Firmware/Arduino/
- SensorToolKit-STK-main/Firmware/Arduino/README.md
- SensorToolKit-STK-main/Firmware/Arduino/libraries/
- SensorToolKit-STK-main/Firmware/Arduino/libraries/PLACE ad5940lib FOLDER HERE (!)
- SensorToolKit-STK-main/Firmware/Arduino/libraries/ad5940lib/
- SensorToolKit-STK-main/Firmware/Arduino/main/
- SensorToolKit-STK-main/Firmware/Arduino/main/ARDUINOPort.cpp
- SensorToolKit-STK-main/Firmware/Arduino/main/Applications/
- SensorToolKit-STK-main/Firmware/Arduino/main/Applications/Amperometry/
- SensorToolKit-STK-main/Firmware/Arduino/main/Applications/Amperometry/AD5940_AMPmain.cpp
- SensorToolKit-STK-main/Firmware/Arduino/main/Applications/Amperometry/Amperometric.c
- SensorToolKit-STK-main/Firmware/Arduino/main/Applications/Amperometry/Amperometric.h
- SensorToolKit-STK-main/Firmware/Arduino/main/Applications/Open Circuit Potentiometry/
- SensorToolKit-STK-main/Firmware/Arduino/main/Applications/Open Circuit Potentiometry/AD5940_ADCSeqMUX.cpp
- SensorToolKit-STK-main/Firmware/Arduino/main/Applications/Open Circuit Potentiometry/AD5940_OCP-ADCPolling.cpp
- SensorToolKit-STK-main/Firmware/Arduino/main/Applications/Open Circuit Potentiometry/ADCSequencer.h
- SensorToolKit-STK-main/Firmware/Arduino/main/main.ino
- SensorToolKit-STK-main/Firmware/ESP-IDF/
- SensorToolKit-STK-main/Firmware/ESP-IDF/CMakeLists.txt
- SensorToolKit-STK-main/Firmware/ESP-IDF/README.md
- SensorToolKit-STK-main/Firmware/ESP-IDF/components/
- SensorToolKit-STK-main/Firmware/ESP-IDF/components/ESP32/
- SensorToolKit-STK-main/Firmware/ESP-IDF/components/ESP32/CMakeLists.txt
- SensorToolKit-STK-main/Firmware/ESP-IDF/components/ESP32/ESP32Port.c
- SensorToolKit-STK-main/Firmware/ESP-IDF/components/ESP32/esp32.c
- SensorToolKit-STK-main/Firmware/ESP-IDF/components/ESP32/esp32.h
- SensorToolKit-STK-main/Firmware/ESP-IDF/components/ad5940lib/
- SensorToolKit-STK-main/Firmware/ESP-IDF/components/ad5940lib/CMakeLists.txt
- SensorToolKit-STK-main/Firmware/ESP-IDF/components/ad5940lib/PLACE ad5940lib CONTENTS HERE (!)
- SensorToolKit-STK-main/Firmware/ESP-IDF/components/ad5940lib/ad5940lib/
- SensorToolKit-STK-main/Firmware/ESP-IDF/main/
- SensorToolKit-STK-main/Firmware/ESP-IDF/main/Applications/
- SensorToolKit-STK-main/Firmware/ESP-IDF/main/Applications/Amperometry/
- SensorToolKit-STK-main/Firmware/ESP-IDF/main/Applications/Amperometry/AD5940_AMPmain.c
- SensorToolKit-STK-main/Firmware/ESP-IDF/main/Applications/Amperometry/Amperometric.c
- SensorToolKit-STK-main/Firmware/ESP-IDF/main/Applications/Amperometry/Amperometric.h
- SensorToolKit-STK-main/Firmware/ESP-IDF/main/Applications/Open Circuit Potentiometry/
- SensorToolKit-STK-main/Firmware/ESP-IDF/main/Applications/Open Circuit Potentiometry/AD5940_ADCSeqMUX.c
- SensorToolKit-STK-main/Firmware/ESP-IDF/main/Applications/Open Circuit Potentiometry/AD5940_ADCSeqMUX_MQTT.c
- SensorToolKit-STK-main/Firmware/ESP-IDF/main/Applications/Open Circuit Potentiometry/AD5940_OCP-ADCPolling.c
- SensorToolKit-STK-main/Firmware/ESP-IDF/main/Applications/Open Circuit Potentiometry/AD5940_OCP-ADCPolling_MQTT.c
- SensorToolKit-STK-main/Firmware/ESP-IDF/main/Applications/Open Circuit Potentiometry/ADCSequencer.h
- SensorToolKit-STK-main/Firmware/ESP-IDF/main/CMakeLists.txt
- SensorToolKit-STK-main/Firmware/ESP-IDF/main/Kconfig.projbuild
- SensorToolKit-STK-main/Firmware/ESP-IDF/main/main.c
- SensorToolKit-STK-main/Firmware/ESP-IDF/sdkconfig.defaults
- SensorToolKit-STK-main/Firmware/ESP-IDF/sdkconfig.defaults.esp32c3
- SensorToolKit-STK-main/Firmware/ESP-IDF/sdkconfig.defaults.esp32s3
- SensorToolKit-STK-main/LICENSE
- SensorToolKit-STK-main/README.md
- SensorToolKit-STK-main/STK.png
- SensorToolKit-STK-main/Server Side/
- SensorToolKit-STK-main/Server Side/Grafana/
- SensorToolKit-STK-main/Server Side/Grafana/Dashboards/
- SensorToolKit-STK-main/Server Side/Grafana/Dashboards/OCP.json
- SensorToolKit-STK-main/Server Side/Node-RED/
- SensorToolKit-STK-main/Server Side/Node-RED/STKtest_Node-RED_flows.json
- SensorToolKit-STK-main/Server Side/README.md
- SensorToolKit-STK-main/Server Side/docker-compose.yaml
- SensorToolKit-STK-main/Server Side/volumes/
- SensorToolKit-STK-main/Server Side/volumes/mosquitto/
- SensorToolKit-STK-main/Server Side/volumes/mosquitto/config/
- SensorToolKit-STK-main/Server Side/volumes/mosquitto/config/filter.acl
- SensorToolKit-STK-main/Server Side/volumes/mosquitto/config/mosquitto.conf
- SensorToolKit-STK-main/Server Side/volumes/mosquitto/pwfile/
- SensorToolKit-STK-main/Server Side/volumes/mosquitto/pwfile/pwfile
