# Supplementary material for: Sensor ToolKit (STK): Compact Multiplexing Potentiostat for Point-of-Care Applications
Source: Anal Chem. 2026 Feb 17;98(8):5875–82. doi: 10.1021/acs.analchem.5c07176 (PMC12961643; doi:10.1021/acs.analchem.5c07176)
Supplement: Supplementary file 2 [file ac5c07176_si_002.zip › SensorToolKit-STK-main/CITATION.cff]

cff-version: 1.2.0
message: "If you use this software, please cite it as below."
authors:
  - family-names: "Andreo Acosta"
    given-names: "Andrés Alberto"
    orcid: "https://orcid.org/0000-0002-5654-5187"
title: "andriandreo/SensorToolKit-STK: STKframework v1.0.0"
doi: 10.5281/zenodo.15744692
version: v1.0
date-released: 2025-06-26
