# Supplementary material for: Sensor ToolKit (STK): Compact Multiplexing Potentiostat for Point-of-Care Applications
Source: Anal Chem. 2026 Feb 17;98(8):5875–82. doi: 10.1021/acs.analchem.5c07176 (PMC12961643; doi:10.1021/acs.analchem.5c07176)
Supplement: Supplementary file 2 [file ac5c07176_si_002.zip › SensorToolKit-STK-main/Firmware/Arduino/main/Applications/Open Circuit Potentiometry/AD5940_ADCSeqMUX.cpp]

/******************************************************************************  
 * @file       AD5940_ADCSeqMUX.cpp
 * @brief      Source file for performing Open Circuit Pontential (OCP)
 *             multiplexed measurements using ADC with sequencer support.
 * 
 * @author     Andrés Alberto Andreo Acosta
 * @version    V1.0.0
 * @date       December 2024
 * 
 * @par        Revision History:
 * 
 * @todo       * Test HSTIA as the AFE for MUX with Switch Matrix.
 *             * Implement Wi-Fi, BLE and MQTT functionality.
 * 
 * This code configures ADC, sequencer and FIFO to take voltage measurements
 * from 8 different WE inputs vs. 1 RE.
 * 
 * The INx selection corresponds to the minimal cross-talk interaction for 
 * our board design, feel free to change otherwise.
 * 
 * Notch filter enabled is implemented in this example for best results. 
 * See comments for available alternatives (bypassed notch). 
 * 
 * `printf` statements are thought to generate CSV-like logs reachable by UART.
 * 
 * ****************************************************************************
 * This software is an implementation for OCP measurementes using the AD594x
 * AFE built from the software provided by Analog Devices, Inc. (ADI).
 * 
 * Adapted from examples code by Analog Devices, Inc.
 * ----------------------------------------------------------------------------
 * @license: https://github.com/analogdevicesinc/ad5940lib/blob/master/LICENSE 
 *           (accessed on January 30, 2025)
 * 
 * Copyright (c) 2019 Analog Devices, Inc.  All rights reserved.
 * Redistribution and use in source and binary forms, with or without modification, are permitted provided that the following conditions are met:
 * - Redistributions of source code must retain the above copyright notice, this list of conditions and the following disclaimer.
 * - Redistributions in binary form must reproduce the above copyright notice, this list of conditions and the following disclaimer in the documentation and/or other materials provided with the distribution.  
 * - Modified versions of the software must be conspicuously marked as such.
 * - This software is licensed solely and exclusively for use with processors/products manufactured by or for Analog Devices, Inc.
 * - This software may not be combined or merged with other code in any manner that would cause the software to become subject to terms and conditions which differ from those listed here.
 * - Neither the name of Analog Devices, Inc. nor the names of its contributors may be used to endorse or promote products derived from this software without specific prior written permission.
 * - The use of this software may or may not infringe the patent rights of one or more patent holders.  This license does not release you from the requirement that you obtain separate licenses from these patent holders to use this software.
 *
 * THIS SOFTWARE IS PROVIDED BY ANALOG DEVICES, INC. AND CONTRIBUTORS "AS IS" AND ANY EXPRESS OR IMPLIED WARRANTIES, INCLUDING, BUT NOT LIMITED TO, NON-INFRINGEMENT, TITLE, MERCHANTABILITY AND FITNESS FOR A PARTICULAR PURPOSE ARE DISCLAIMED. IN NO EVENT SHALL ANALOG DEVICES, INC. OR CONTRIBUTORS BE LIABLE FOR ANY DIRECT, INDIRECT, INCIDENTAL, SPECIAL, EXEMPLARY, PUNITIVE OR CONSEQUENTIAL DAMAGES (INCLUDING, BUT NOT LIMITED TO, DAMAGES ARISING OUT OF CLAIMS OF INTELLECTUAL PROPERTY RIGHTS INFRINGEMENT; PROCUREMENT OF SUBSTITUTE GOODS OR SERVICES; LOSS OF USE, DATA, OR PROFITS; OR BUSINESS INTERRUPTION) HOWEVER CAUSED AND ON ANY THEORY OF LIABILITY, WHETHER IN CONTRACT, STRICT LIABILITY, OR TORT (INCLUDING NEGLIGENCE OR OTHERWISE) ARISING IN ANY WAY OUT OF THE USE OF THIS SOFTWARE, EVEN IF ADVISED OF THE POSSIBILITY OF SUCH DAMAGE.
 *
 * 2019-01-10-7CBSD SLA
******************************************************************************/
/** @addtogroup AD5940_OCP
  * @{
    @defgroup ADC_Sequencer
    @{
  */

// Include guard
#ifndef AD5940_ADCSeqMUX_CPP
#define AD5940_ADCSeqMUX_CPP

// Include dependencies
#include "ADCSequencer.h"

#define MEASURE_FREQ  	8.0f          // 8Hz (8SPS)
#define CH_NUMBER       8             // Number of IN differential channels

#define SEQ_BUFF_SIZE 128
#define ADC_BUFF_SIZE 512 // NOTE: Increase buffer size if stuck [!!!]

// This buffer will be used by sequence generator
uint32_t buff[SEQ_BUFF_SIZE];
// This buffer will be used to store result from AD594x
uint32_t ADCbuff[ADC_BUFF_SIZE];
uint32_t data_count = 0;  // The ADC data count in buffer.

/* 
  Application configuration structure. Specified by user from template.
  The variables are usable in this whole application.
  It includes basic configuration for sequencer generator and application related parameters
*/
AppADCSeqCfg_Type AppADCSeqCfg = 
{
  .SeqStartAddr = 0,
  .MaxSeqLen = 0,

  .SysClkFreq = 16000000.0,
  .WuptClkFreq = 32000.0,
  .AdcClkFreq = 16000000.0,
  .ODR = 1, // Output Data Rate (Hz)

  .PwrMod = AFEPWR_LP,
  .ADCPgaGain = ADCPGA_1P5,
  .ADCSinc3Osr = ADCSINC3OSR_2, /* See Table 41 of AD594x Datasheet for available settings, `ADCSINC3OSR_4` not valid when Notch enabled */
  .ADCSinc2Osr = ADCSINC2OSR_1333,
  .ADCRate = ADCRATE_800KHZ,

  .FifoSrc = FIFOSRC_SINC2NOTCH,
  .DataFifoSrc = DATATYPE_NOTCH,
  .FifoThresh = CH_NUMBER, // Generate FIFO threshold interrupt depending on the IN channel number
  .NumOfData = -1,
};

static void AD5940_PGA_Calibration(void){
  AD5940Err err;
  ADCPGACal_Type pgacal;
  pgacal.AdcClkFreq = 16e6;
  pgacal.ADCSinc3Osr = ADCSINC3OSR_4;
  pgacal.ADCSinc2Osr = ADCSINC2OSR_178;
  pgacal.SysClkFreq = 16e6;
  pgacal.TimeOut10us = 1000;
  pgacal.VRef1p11 = 1.11f;
  pgacal.VRef1p82 = 1.82f;
  pgacal.PGACalType = PGACALTYPE_OFFSETGAIN;
  pgacal.ADCPga = ADCPGA_1P5;
  err = AD5940_ADCPGACal(&pgacal);
  if(err != AD5940ERR_OK){
    printf("AD5940 PGA calibration failed.");
  }
}

static void AD5940_AFERefBuffer_Init(void){
  AFERefCfg_Type AFERefBuffer_cfg;
  // Disable all control signals of the AFE
  AD5940_AFECtrlS(AFECTRL_ALL, bFALSE);
  // Disable high power band-gap
  AFERefBuffer_cfg.HpBandgapEn = bTRUE;
  // Enable high power 1.1 V reference buffer
  AFERefBuffer_cfg.Hp1V1BuffEn = bTRUE;
  // Enable high power 1.8 V reference buffer
  AFERefBuffer_cfg.Hp1V8BuffEn = bTRUE;
  // Disable discharge of 1.1 V capacitor
  AFERefBuffer_cfg.Disc1V1Cap = bFALSE;
  // Disable discharge of 1.8 V capacitor
  AFERefBuffer_cfg.Disc1V8Cap = bFALSE;
  // Disable thermal buffer
  AFERefBuffer_cfg.Hp1V8ThemBuff = bFALSE;
  // Disable current limit for 1.8 V buffer
  AFERefBuffer_cfg.Hp1V8Ilimit = bFALSE;
  // Disable 1.1 V reference buffer
  AFERefBuffer_cfg.Lp1V1BuffEn = bFALSE;
  // Disable 1.8 V reference buffer                                                       
  AFERefBuffer_cfg.Lp1V8BuffEn = bFALSE;
  // Enable low power band gap
  AFERefBuffer_cfg.LpBandgapEn = bTRUE;
  // Enable 2.5 V reference buffer
  AFERefBuffer_cfg.LpRefBufEn = bTRUE;
  // Disable boost buffer current
  AFERefBuffer_cfg.LpRefBoostEn = bFALSE;
  // Configure reference buffer
  AD5940_REFCfgS(&AFERefBuffer_cfg);
}

static void AD5940_LPLoop_Init(void){
  LPLoopCfg_Type LPLoop_cfg;

  // Low power PA & TIA configs
  // Chose LPAMP0 because LPAMP1 is only available on ADuCM355
  LPLoop_cfg.LpAmpCfg.LpAmpSel = LPAMP0;
  LPLoop_cfg.LpAmpCfg.LpAmpPwrMod = LPAMPPWR_NORM; // Normal power mode
  //LPLoop_cfg.LpAmpCfg.LpAmpPwrMod = LPAMPPWR_BOOST3; // This setting increases amplifier bandwidth and output current capability to the max
  // Disable potential amplifier (no bias voltage supplied)
  LPLoop_cfg.LpAmpCfg.LpPaPwrEn = bFALSE;
  // Enable low power TIA amplifier
  LPLoop_cfg.LpAmpCfg.LpTiaPwrEn = bTRUE;
  LPLoop_cfg.LpAmpCfg.LpTiaRf = LPTIARF_20K; // Low-pass RC Filter resistor to 20 kOhm (not really needed/used, just in case)
  LPLoop_cfg.LpAmpCfg.LpTiaRload = LPTIARLOAD_SHORT; // 0 Ohm Rload
  LPLoop_cfg.LpAmpCfg.LpTiaRtia = LPTIARTIA_OPEN; // Disconnect LPTIA Internal RTIA
  // Leave SW2 and SW4 open to prevent controlling the CE/ RE pins
  // Close swtiches to support internal resistor (SW6 is connecting -Ve of PA to +Ve of LPTIA)
  LPLoop_cfg.LpAmpCfg.LpTiaSW = LPTIASW(5); // SW5 needed | short to AIN4/LPF0 (ADC IN) for correct measurements (!)
  //LPLoop_cfg.LpAmpCfg.LpTiaSW = LPTIASW(11); // Close SW11 to short RE0 and SE0: `ADCMUXN_LPTIA0_N` also routes to RE0

  // Apply the settings and write to corresponding registers
  AD5940_LPLoopCfgS(&LPLoop_cfg);
}

/* Initialize AD5940 basic blocks like clock */
static int32_t AD5940PlatformCfg(void){
  CLKCfg_Type clk_cfg;
  FIFOCfg_Type fifo_cfg;
  SEQCfg_Type seq_cfg;
  AGPIOCfg_Type gpio_cfg;

  /* Use hardware reset */
  AD5940_HWReset();
  /* Platform configuration */
  AD5940_Initialize();

  AD5940_PGA_Calibration();

  /* Initialize AFE basic blocks */
  AD5940_AFERefBuffer_Init();
  AD5940_LPLoop_Init();

  /* Step1. Configure clock */
  clk_cfg.ADCClkDiv = ADCCLKDIV_1;
  clk_cfg.ADCCLkSrc = ADCCLKSRC_HFOSC;
  clk_cfg.SysClkDiv = AppADCSeqCfg.ADCRate==ADCRATE_800KHZ?SYSCLKDIV_1:SYSCLKDIV_2;
  clk_cfg.SysClkSrc = SYSCLKSRC_HFOSC;
  clk_cfg.HfOSC32MHzMode = AppADCSeqCfg.ADCRate==ADCRATE_800KHZ?bFALSE:bTRUE;
  clk_cfg.HFOSCEn = bTRUE;
  clk_cfg.HFXTALEn = bFALSE;
  clk_cfg.LFOSCEn = bTRUE;
  AD5940_CLKCfg(&clk_cfg);
  /* Step2. Configure FIFO and Sequencer*/
  fifo_cfg.FIFOEn = bFALSE;
  fifo_cfg.FIFOMode = FIFOMODE_FIFO;
  fifo_cfg.FIFOSize = FIFOSIZE_4KB;                      /* 4kB for FIFO, The reset 2kB for sequencer */
  fifo_cfg.FIFOSrc = AppADCSeqCfg.FifoSrc;
  fifo_cfg.FIFOThresh = AppADCSeqCfg.FifoThresh;
  AD5940_FIFOCfg(&fifo_cfg);                             /* Disable to reset FIFO. */
  fifo_cfg.FIFOEn = bTRUE;  
  AD5940_FIFOCfg(&fifo_cfg);                             /* Enable FIFO here */
  /* Configure sequencer and stop it */
  seq_cfg.SeqMemSize = SEQMEMSIZE_2KB;
  seq_cfg.SeqBreakEn = bFALSE;
  seq_cfg.SeqIgnoreEn = bFALSE;
  seq_cfg.SeqCntCRCClr = bTRUE;
  seq_cfg.SeqEnable = bFALSE;
  seq_cfg.SeqWrTimer = 0;
  AD5940_SEQCfg(&seq_cfg);

  /* Step3. Interrupt controller */
  AD5940_INTCCfg(AFEINTC_1, AFEINTSRC_ALLINT, bTRUE);           /* Enable all interrupt in Interrupt Controller 1, so we can check INTC flags */
  AD5940_INTCCfg(AFEINTC_0, AFEINTSRC_DATAFIFOTHRESH, bTRUE);   /* Interrupt Controller 0 will control GP0 to generate interrupt to MCU */
  AD5940_INTCClrFlag(AFEINTSRC_ALLINT);
  /* Step4: Reconfigure GPIO */
  gpio_cfg.FuncSet = GP6_SYNC|GP5_SYNC|GP2_TRIG|GP1_SYNC|GP0_INT;
  gpio_cfg.InputEnSet = AGPIO_Pin2;
  gpio_cfg.OutputEnSet = AGPIO_Pin0|AGPIO_Pin1|AGPIO_Pin5|AGPIO_Pin6;
  gpio_cfg.OutVal = 0;
  gpio_cfg.PullEnSet = AGPIO_Pin2;
  AD5940_AGPIOCfg(&gpio_cfg);
  AD5940_SleepKeyCtrlS(SLPKEY_UNLOCK);  /* Enable AFE to enter sleep mode. */
  return 0;
}

void AD5940_AFE_Init(void){
  ADCBaseCfg_Type adc_base;
  ADCFilterCfg_Type adc_filter;

  /* Configure AFE power mode and bandwidth */
  AD5940_AFEPwrBW(AFEPWR_LP, AFEBW_250KHZ); 

  // Init ad5940 for ADC measurement.
  AD5940_AFECtrlS(AFECTRL_ALL, bFALSE);  /* Init all to disable state */
  /* Initialize ADC basic function */
  adc_base.ADCMuxP = ADCMUXP_VRE0;
  adc_base.ADCMuxN = ADCMUXN_LPTIA0_N;
  adc_base.ADCPga = ADCPGA_1P5;
  AD5940_ADCBaseCfgS(&adc_base);
  //AD5940_AFECtrlS(AFECTRL_DACREFPWR|AFECTRL_HSDACPWR, bTRUE);
  /* Initialize ADC filters ADCRawData-->SINC3-->SINC2+NOTCH */
  adc_filter.ADCSinc3Osr = AppADCSeqCfg.ADCSinc3Osr;
  adc_filter.ADCSinc2Osr = AppADCSeqCfg.ADCSinc2Osr;
  adc_filter.ADCAvgNum = ADCAVGNUM_2;         /* Don't care about it. Average function is only used for DFT */
  adc_filter.ADCRate = AppADCSeqCfg.ADCRate;        /* If ADC clock is 32MHz, then set it to ADCRATE_1P6MHZ. Default is 16MHz, use ADCRATE_800KHZ. */
  //adc_filter.BpNotch = bTRUE;                 /* SINC2+Notch is one block, when bypass notch filter, we can get fresh data from SINC2 filter. - HERE BYPASSED */
  adc_filter.BpNotch = bFALSE;                /* SINC2+Notch is one block, when bypass notch filter, we can get fresh data from SINC2 filter. - HERE USED */
  adc_filter.BpSinc3 = bFALSE;                /* We use SINC3 filter. */
  adc_filter.Sinc2NotchEnable = bTRUE;        /* Enable the SINC2+Notch block. You can also use function AD5940_AFECtrlS */
  AD5940_ADCFilterCfgS(&adc_filter);
  AD5940_AFECtrlS(AFECTRL_ADCPWR, bTRUE);   /* Turn on ADC power */
}

/**
 * @brief Init everything we need to measure voltage with ADC.
 */
void AD5940_ADC_Init(void){
  AD5940Err error = AD5940ERR_OK;
  uint32_t const *pSeqCmd;
  uint32_t seq_len;
  WUPTCfg_Type wupt_cfg;
  ClksCalInfo_Type clks_cal;
  uint32_t WaitClks;
  //clks_cal.DataType = DATATYPE_SINC2;
  clks_cal.DataType = DATATYPE_NOTCH;
  clks_cal.ADCRate = AppADCSeqCfg.ADCRate; /* ONLY used when data type is DATATYPE_NOTCH */
  clks_cal.DataCount = 1; /* Sample one data when wakeup - Set >1 for Continuous Stream, BE AWARE OF DATA|>FREQ. (?) & LIMIT TO BUFFER SIZE (`BUFF_SIZE`) */
  clks_cal.ADCSinc3Osr = AppADCSeqCfg.ADCSinc3Osr;
  clks_cal.ADCSinc2Osr = AppADCSeqCfg.ADCSinc2Osr;
  clks_cal.ADCAvgNum = 0;
  clks_cal.RatioSys2AdcClk = AppADCSeqCfg.SysClkFreq/AppADCSeqCfg.AdcClkFreq;
  AD5940_ClksCalculate(&clks_cal, &WaitClks);

  AD5940_AFE_Init();
  // Generate sequence to measure ADC output
  AD5940_SEQGenInit(buff, SEQ_BUFF_SIZE); // Init sequence generator
  AD5940_SEQGenCtrl(bTRUE); // From now on, record all register operations rather than write them to AD5940 through SPI.

  AD5940_SEQGpioCtrlS(AGPIO_Pin1);        /* Pull high AGPIO1 so we know the sequencer is running by observing pin status with oscilloscope etc. */
  
  /* CHANNEL 1 */
  AD5940_SEQGenInsert(SEQ_WAIT(16*200));  /* Time for reference settling (if ad5940 is just wake up from hibernate mode) */
  AD5940_AFECtrlS(AFECTRL_ADCPWR, bTRUE); /* Turn ON ADC power */
  AD5940_ADCMuxCfgS(ADCMUXP_VAFE3, ADCMUXN_LPTIA0_N);
  AD5940_SEQGenInsert(SEQ_WAIT(16*50));   /* Wait another 50µs for ADC to settle. */
  AD5940_AFECtrlS(AFECTRL_ADCCNV|AFECTRL_SINC2NOTCH, bTRUE);  /* Start ADC convert */
  AD5940_SEQGenInsert(SEQ_WAIT(WaitClks));
  // Wait for first data ready
  AD5940_AFECtrlS(AFECTRL_ADCPWR|AFECTRL_SINC2NOTCH, bFALSE); /* Stop ADC */
  AD5940_SEQGenInsert(SEQ_WAIT(20));			/* Add some delay before put AD5940 to hibernate, needs some clock to move data to FIFO. */

  /* CHANNEL 2 */
  AD5940_SEQGenInsert(SEQ_WAIT(16*200));  /* Time for reference settling (if ad5940 is just wake up from hibernate mode) */
  AD5940_AFECtrlS(AFECTRL_ADCPWR, bTRUE); /* Turn ON ADC power */
  AD5940_ADCMuxCfgS(ADCMUXP_VAFE2, ADCMUXN_LPTIA0_N);
  AD5940_SEQGenInsert(SEQ_WAIT(16*50));   /* Wait another 50µs for ADC to settle. */
  AD5940_AFECtrlS(AFECTRL_ADCCNV|AFECTRL_SINC2NOTCH, bTRUE);  /* Start ADC convert */
  AD5940_SEQGenInsert(SEQ_WAIT(WaitClks));
  // Wait for first data ready
  AD5940_AFECtrlS(AFECTRL_ADCPWR|AFECTRL_SINC2NOTCH, bFALSE); /* Stop ADC */
  AD5940_SEQGenInsert(SEQ_WAIT(20));			/* Add some delay before put AD5940 to hibernate, needs some clock to move data to FIFO. */
  
  /* CHANNEL 3 */
  AD5940_SEQGenInsert(SEQ_WAIT(16*200));  /* Time for reference settling (if ad5940 is just wake up from hibernate mode) */
  AD5940_AFECtrlS(AFECTRL_ADCPWR, bTRUE); /* Turn ON ADC power */
  AD5940_ADCMuxCfgS(ADCMUXP_VAFE1, ADCMUXN_LPTIA0_N);
  AD5940_SEQGenInsert(SEQ_WAIT(16*50));   /* Wait another 50µs for ADC to settle. */
  AD5940_AFECtrlS(AFECTRL_ADCCNV|AFECTRL_SINC2NOTCH, bTRUE);  /* Start ADC convert */
  AD5940_SEQGenInsert(SEQ_WAIT(WaitClks));
  // Wait for first data ready
  AD5940_AFECtrlS(AFECTRL_ADCPWR|AFECTRL_SINC2NOTCH, bFALSE); /* Stop ADC */
  AD5940_SEQGenInsert(SEQ_WAIT(20));			/* Add some delay before put AD5940 to hibernate, needs some clock to move data to FIFO. */
  
  /* CHANNEL 4 */
  AD5940_SEQGenInsert(SEQ_WAIT(16*200));  /* Time for reference settling (if ad5940 is just wake up from hibernate mode) */
  AD5940_AFECtrlS(AFECTRL_ADCPWR, bTRUE); /* Turn ON ADC power */
  AD5940_ADCMuxCfgS(ADCMUXP_AIN1, ADCMUXN_LPTIA0_N);
  AD5940_SEQGenInsert(SEQ_WAIT(16*50));   /* Wait another 50µs for ADC to settle. */
  AD5940_AFECtrlS(AFECTRL_ADCCNV|AFECTRL_SINC2NOTCH, bTRUE);  /* Start ADC convert */
  AD5940_SEQGenInsert(SEQ_WAIT(WaitClks));
  // Wait for first data ready
  AD5940_AFECtrlS(AFECTRL_ADCPWR|AFECTRL_SINC2NOTCH, bFALSE); /* Stop ADC */
  AD5940_SEQGenInsert(SEQ_WAIT(20));			/* Add some delay before put AD5940 to hibernate, needs some clock to move data to FIFO. */
  
  /* CHANNEL 5 */
  AD5940_SEQGenInsert(SEQ_WAIT(16*200));  /* Time for reference settling (if ad5940 is just wake up from hibernate mode) */
  AD5940_AFECtrlS(AFECTRL_ADCPWR, bTRUE); /* Turn ON ADC power */
  AD5940_ADCMuxCfgS(ADCMUXP_AIN0, ADCMUXN_LPTIA0_N);
  AD5940_SEQGenInsert(SEQ_WAIT(16*50));   /* Wait another 50µs for ADC to settle. */
  AD5940_AFECtrlS(AFECTRL_ADCCNV|AFECTRL_SINC2NOTCH, bTRUE);  /* Start ADC convert */
  AD5940_SEQGenInsert(SEQ_WAIT(WaitClks));
  // Wait for first data ready
  AD5940_AFECtrlS(AFECTRL_ADCPWR|AFECTRL_SINC2NOTCH, bFALSE); /* Stop ADC */
  AD5940_SEQGenInsert(SEQ_WAIT(20));			/* Add some delay before put AD5940 to hibernate, needs some clock to move data to FIFO. */
  
  /* CHANNEL 6 */
  AD5940_SEQGenInsert(SEQ_WAIT(16*200));  /* Time for reference settling (if ad5940 is just wake up from hibernate mode) */
  AD5940_AFECtrlS(AFECTRL_ADCPWR, bTRUE); /* Turn ON ADC power */
  AD5940_ADCMuxCfgS(ADCMUXP_VDE0, ADCMUXN_LPTIA0_N);
  AD5940_SEQGenInsert(SEQ_WAIT(16*50));   /* Wait another 50µs for ADC to settle. */
  AD5940_AFECtrlS(AFECTRL_ADCCNV|AFECTRL_SINC2NOTCH, bTRUE);  /* Start ADC convert */
  AD5940_SEQGenInsert(SEQ_WAIT(WaitClks));
  // Wait for first data ready
  AD5940_AFECtrlS(AFECTRL_ADCPWR|AFECTRL_SINC2NOTCH, bFALSE); /* Stop ADC */
  AD5940_SEQGenInsert(SEQ_WAIT(20));			/* Add some delay before put AD5940 to hibernate, needs some clock to move data to FIFO. */
  
  /* CHANNEL 7 */
  AD5940_SEQGenInsert(SEQ_WAIT(16*200));  /* Time for reference settling (if ad5940 is just wake up from hibernate mode) */
  AD5940_AFECtrlS(AFECTRL_ADCPWR, bTRUE); /* Turn ON ADC power */
  AD5940_ADCMuxCfgS(ADCMUXP_VCE0, ADCMUXN_LPTIA0_N);
  AD5940_SEQGenInsert(SEQ_WAIT(16*50));   /* Wait another 50µs for ADC to settle. */
  AD5940_AFECtrlS(AFECTRL_ADCCNV|AFECTRL_SINC2NOTCH, bTRUE);  /* Start ADC convert */
  AD5940_SEQGenInsert(SEQ_WAIT(WaitClks));
  // Wait for first data ready
  AD5940_AFECtrlS(AFECTRL_ADCPWR|AFECTRL_SINC2NOTCH, bFALSE); /* Stop ADC */
  AD5940_SEQGenInsert(SEQ_WAIT(20));			/* Add some delay before put AD5940 to hibernate, needs some clock to move data to FIFO. */
  
  /* CHANNEL 8 */
  AD5940_SEQGenInsert(SEQ_WAIT(16*200));  /* Time for reference settling (if ad5940 is just wake up from hibernate mode) */
  AD5940_AFECtrlS(AFECTRL_ADCPWR, bTRUE); /* Turn ON ADC power */
  AD5940_ADCMuxCfgS(ADCMUXP_VRE0, ADCMUXN_LPTIA0_N);
  AD5940_SEQGenInsert(SEQ_WAIT(16*50));   /* Wait another 50µs for ADC to settle. */
  AD5940_AFECtrlS(AFECTRL_ADCCNV|AFECTRL_SINC2NOTCH, bTRUE);  /* Start ADC convert */
  AD5940_SEQGenInsert(SEQ_WAIT(WaitClks));
  // Wait for first data ready
  AD5940_AFECtrlS(AFECTRL_ADCPWR|AFECTRL_SINC2NOTCH, bFALSE); /* Stop ADC */
  AD5940_SEQGenInsert(SEQ_WAIT(20));			/* Add some delay before put AD5940 to hibernate, needs some clock to move data to FIFO. */

  AD5940_SEQGpioCtrlS(0);                 /* Pull low AGPIO so we know end of sequence. */
  AD5940_EnterSleepS();                   /* Goto hibernate */
  error = AD5940_SEQGenFetchSeq(&pSeqCmd, &seq_len);
  AD5940_SEQGenCtrl(bFALSE); /* Stop sequencer generator */
  if(error != AD5940ERR_OK){
    puts("Sequence generator error!");
  }
  
  AppADCSeqCfg.seqinfo0.pSeqCmd = pSeqCmd;
  AppADCSeqCfg.seqinfo0.SeqId = SEQID_0;   // Use SEQ0 to run this sequence
  AppADCSeqCfg.seqinfo0.SeqLen = seq_len;
  AppADCSeqCfg.seqinfo0.SeqRamAddr = AppADCSeqCfg.SeqStartAddr;    // Place this sequence from start of SRAM.
  AppADCSeqCfg.seqinfo0.WriteSRAM = bTRUE; // We need to write this sequence to AD5940 SRAM.
  AD5940_SEQInfoCfg(&AppADCSeqCfg.seqinfo0);
  
  // Now configure wakeup timer to trigger above sequence periodically to get ADC data.
  wupt_cfg.WuptEn = bFALSE; // Do not start it right now.
  wupt_cfg.WuptEndSeq = WUPTENDSEQ_A;
  wupt_cfg.WuptOrder[0] = SEQID_0;
  wupt_cfg.SeqxSleepTime[SEQID_0] = 1; /* The minimum value is 1. Do not set it to zero. Set it to 1 will spend 2 32kHz clock. */
  wupt_cfg.SeqxWakeupTime[SEQID_0] = (uint32_t)(AppADCSeqCfg.WuptClkFreq/AppADCSeqCfg.ODR)-2-1;
  AD5940_WUPTCfg(&wupt_cfg);
  // Enable sequencer
  AD5940_SEQCtrlS(bTRUE); // Now sequencer is ready to be triggered.
}

void AD5940_adcISR(void){
  // Process data from AD5940 FIFO.
  uint32_t FifoCnt, IntcFlag;
  if(AD5940_WakeUp(10) > 10){  /* Wakeup AFE by read register, read 10 times at most */
    printf("Failed to wakeup AD5940!\n");
    return;
  }
  AD5940_SleepKeyCtrlS(SLPKEY_LOCK);  /* We need time to read data from FIFO, so, do not let AD5940 goes to hibernate automatically */
  IntcFlag = AD5940_INTCGetFlag(AFEINTC_0);
  //printf("IntcFlag = 0x%08lx\n", IntcFlag); /* DEBUG */
  if(IntcFlag&AFEINTSRC_DATAFIFOTHRESH){
    FifoCnt = AD5940_FIFOGetCnt();
    FifoCnt = FifoCnt>ADC_BUFF_SIZE?ADC_BUFF_SIZE:FifoCnt;
    data_count = FifoCnt;
    AD5940_FIFORd(ADCbuff, FifoCnt);
    AD5940_INTCClrFlag(AFEINTSRC_DATAFIFOTHRESH);
    AD5940_SleepKeyCtrlS(SLPKEY_UNLOCK);    /* Allow AFE to enter sleep mode. AFE will stay at active mode until sequencer trigger sleep */
    AD5940_EnterSleepS();	// If MCU is too slow, comment this line, otherwise there is chance the sequencer is running at this point.
  }
}

int count = 0;
void AD5940_PrintResult(void){
  float dV;
  printf("%d, ",count);
  count += 1;
  for(int i=0; i<data_count; i++){
    uint32_t data = ADCbuff[i]&0xffff;
    dV = 1000.0*AD5940_ADCCode2Volt(data, ADCPGA_1P5, 1.82);
    //printf("CH[%d] = %ld, %.4f V\n", i+1, data, AD5940_ADCCode2Volt(data, ADCPGA_1P5, 1.82));
    printf("%.1f, ", dV); // CSV - Row (Values)
  }
}

void AD5940_Main(void){
  printf("Time (s), CH[1], CH[2], CH[3], CH[4], CH[5], CH[6], CH[7], CH[8],\n"); // CSV - Heading
  AD5940PlatformCfg();
  AD5940_ADC_Init();
  AD5940_WUPTCtrl(bTRUE); // Start WUPT, so the sequence will be run periodically.
  while(1){
    /* Check if interrupt flag which will be set when interrupt occurred. */
    if(AD5940_GetMCUIntFlag()){
      AD5940_ClrMCUIntFlag(); /* Clear this flag */
      AD5940_adcISR();
      AD5940_PrintResult();
      printf("\n"); // CSV - New Line
    }
  }
}

#endif // AD5940_ADCSeqMUX_CPP

/**
 * @}
 * @}
 * */
