# Supplementary material for: Sensor ToolKit (STK): Compact Multiplexing Potentiostat for Point-of-Care Applications
Source: Anal Chem. 2026 Feb 17;98(8):5875–82. doi: 10.1021/acs.analchem.5c07176 (PMC12961643; doi:10.1021/acs.analchem.5c07176)
Supplement: Supplementary file 2 [file ac5c07176_si_002.zip › SensorToolKit-STK-main/Firmware/Arduino/main/main.ino]

/******************************************************************************  
 * @file       main.ino
 * @brief      Main source file for the setup and implementation of AD594x apps.
 * 
 * @author     Andrés Alberto Andreo Acosta
 * @version    V1.0.0
 * @date       February 2025
 * 
 * @par        Revision History:
 * 
 * @todo       * Implement Wi-Fi, MQTT, BLE and NFC connectivity protocols.
 * 
 * 
 * It is intended to include all the calls to initialise and configure the
 * AD594x, along with the implementation of the application code of choice 
 * to be run on the MCU. Thus, it uses the port file of the ARDUINO board family 
 * as suggested by Analog Devices, Inc. in the AD594x porting guide.
 * 
 * ****************************************************************************
 * This software is built in collaboration with JLM Innovation GmbH.
 * 
 * It is intended for use in conjunction of ARDUINO IDE.
 * ----------------------------------------------------------------------------
 * @license: https://github.com/analogdevicesinc/ad5940lib/blob/master/LICENSE 
 *           (accessed on January 30, 2025)
 * 
 * Copyright (c) 2019 Analog Devices, Inc.  All rights reserved.
 * Redistribution and use in source and binary forms, with or without modification, are permitted provided that the following conditions are met:
 * - Redistributions of source code must retain the above copyright notice, this list of conditions and the following disclaimer.
 * - Redistributions in binary form must reproduce the above copyright notice, this list of conditions and the following disclaimer in the documentation and/or other materials provided with the distribution.  
 * - Modified versions of the software must be conspicuously marked as such.
 * - This software is licensed solely and exclusively for use with processors/products manufactured by or for Analog Devices, Inc.
 * - This software may not be combined or merged with other code in any manner that would cause the software to become subject to terms and conditions which differ from those listed here.
 * - Neither the name of Analog Devices, Inc. nor the names of its contributors may be used to endorse or promote products derived from this software without specific prior written permission.
 * - The use of this software may or may not infringe the patent rights of one or more patent holders.  This license does not release you from the requirement that you obtain separate licenses from these patent holders to use this software.
 *
 * THIS SOFTWARE IS PROVIDED BY ANALOG DEVICES, INC. AND CONTRIBUTORS "AS IS" AND ANY EXPRESS OR IMPLIED WARRANTIES, INCLUDING, BUT NOT LIMITED TO, NON-INFRINGEMENT, TITLE, MERCHANTABILITY AND FITNESS FOR A PARTICULAR PURPOSE ARE DISCLAIMED. IN NO EVENT SHALL ANALOG DEVICES, INC. OR CONTRIBUTORS BE LIABLE FOR ANY DIRECT, INDIRECT, INCIDENTAL, SPECIAL, EXEMPLARY, PUNITIVE OR CONSEQUENTIAL DAMAGES (INCLUDING, BUT NOT LIMITED TO, DAMAGES ARISING OUT OF CLAIMS OF INTELLECTUAL PROPERTY RIGHTS INFRINGEMENT; PROCUREMENT OF SUBSTITUTE GOODS OR SERVICES; LOSS OF USE, DATA, OR PROFITS; OR BUSINESS INTERRUPTION) HOWEVER CAUSED AND ON ANY THEORY OF LIABILITY, WHETHER IN CONTRACT, STRICT LIABILITY, OR TORT (INCLUDING NEGLIGENCE OR OTHERWISE) ARISING IN ANY WAY OUT OF THE USE OF THIS SOFTWARE, EVEN IF ADVISED OF THE POSSIBILITY OF SUCH DAMAGE.
 *
 * 2019-01-10-7CBSD SLA
******************************************************************************/

// Include guard
#ifndef MAIN_INO
#define MAIN_INO

// Include dependencies
extern "C" {
  #include "ad5940.h"
  #include "math.h"
  #include <stdio.h>
}

/* Functions that used to initialize MCU platform */
uint32_t MCUPlatformInit(void *pCfg);
void AD5940_Main(void);
void initTimer(void);

void setup() {
  MCUPlatformInit(0);
  AD5940_MCUResourceInit(0);    /* Initialize resources used by AD5940, like SPI/GPIO/Interrupt. */

  printf("Hello AD5940-Build Time:%s\n",__TIME__);
  AD5940_Main();
}

void loop() {
  // Main app will handle application loops and routines 
}

void Error_Handler(void){
  while(1);
}

uint32_t MCUPlatformInit(void *pCfg)
{
  /* Init UART */  
  Serial.begin(115200);

  /* Init the timer */
  initTimer();

  #ifdef XIAOS3
  pinMode(LED_BUILTIN, OUTPUT); // Allow AD594x to set the User LED on this pin (GPIO21 in XIAO ESP32S3)
  digitalWrite(LED_BUILTIN, HIGH);  // turn the LED on (HIGH is the voltage level)
  delay(1000);                      // wait for a second
  digitalWrite(LED_BUILTIN, LOW);   // turn the LED off by making the voltage LOW
  #endif
  
	return 1;
}

#endif // MAIN_INO
