# Supplementary material for: Sensor ToolKit (STK): Compact Multiplexing Potentiostat for Point-of-Care Applications
Source: Anal Chem. 2026 Feb 17;98(8):5875–82. doi: 10.1021/acs.analchem.5c07176 (PMC12961643; doi:10.1021/acs.analchem.5c07176)
Supplement: Supplementary file 2 [file ac5c07176_si_002.zip › SensorToolKit-STK-main/Firmware/ESP-IDF/components/ESP32/CMakeLists.txt]

idf_component_register(SRCS "esp32.c" "ESP32Port.c"
                       INCLUDE_DIRS "."
                       REQUIRES ad5940lib driver freertos esp_wifi mqtt nvs_flash
)
