# Supplementary material for: Sensor ToolKit (STK): Compact Multiplexing Potentiostat for Point-of-Care Applications
Source: Anal Chem. 2026 Feb 17;98(8):5875–82. doi: 10.1021/acs.analchem.5c07176 (PMC12961643; doi:10.1021/acs.analchem.5c07176)
Supplement: Supplementary file 2 [file ac5c07176_si_002.zip › SensorToolKit-STK-main/Firmware/ESP-IDF/components/ad5940lib/CMakeLists.txt]

idf_component_register(SRCS "ad5940.c"
                       INCLUDE_DIRS "."
                       REQUIRES ESP32
)

# Disable warnings as errors for this vendor component only
target_compile_options(${COMPONENT_LIB} PRIVATE
    -Wno-error=maybe-uninitialized
    -Wno-error=overflow
    -Wno-error=unused-variable
    -Wno-error=unused-function
)
