# Supplementary material for: Sensor ToolKit (STK): Compact Multiplexing Potentiostat for Point-of-Care Applications
Source: Anal Chem. 2026 Feb 17;98(8):5875–82. doi: 10.1021/acs.analchem.5c07176 (PMC12961643; doi:10.1021/acs.analchem.5c07176)
Supplement: Supplementary file 2 [file ac5c07176_si_002.zip › SensorToolKit-STK-main/Firmware/ESP-IDF/main/CMakeLists.txt]

idf_component_register(SRCS "main.c"
                            # "Applications/Amperometry/AD5940_AMPmain.c" "Applications/Amperometry/Amperometric.c"
                            # "Applications/Open Circuit Potentiometry/AD5940_ADCSeqMUX.c" 
                            "Applications/Open Circuit Potentiometry/AD5940_ADCSeqMUX_MQTT.c"
                            # "Applications/Open Circuit Potentiometry/AD5940_OCP-ADCPolling.c"
                            # "Applications/Open Circuit Potentiometry/AD5940_OCP-ADCPolling_MQTT.c"
                            
                       INCLUDE_DIRS "."
                       REQUIRES ad5940lib ESP32
)
