# Supplementary material for: Sensor ToolKit (STK): Compact Multiplexing Potentiostat for Point-of-Care Applications
Source: Anal Chem. 2026 Feb 17;98(8):5875–82. doi: 10.1021/acs.analchem.5c07176 (PMC12961643; doi:10.1021/acs.analchem.5c07176)
Supplement: Supplementary file 2 [file ac5c07176_si_002.zip › SensorToolKit-STK-main/Firmware/ESP-IDF/main/Kconfig.projbuild]

menu "ESP32 MCU Configuration"

    config USE_XIAO_BOARD
        bool "The hardware uses a XIAO ESP32 DevKit Board"
        default y if IDF_TARGET_ESP32C3 || IDF_TARGET_ESP32S3
        default n
        help
            The prototype or ASIC uses a XIAO ESP32 DevKit Board instead of custom or
            Espressif's DevKit board.

endmenu

menu "IoT-Wireless Configuration"

    config BROKER_URL
        string "Broker URL"
        default "mqtt://192.168.4.1:1883"
        help
            URL of the broker to connect to (default: Mosquitto in RPi server).

    config BROKER_URL_FROM_STDIN
        bool
        default y if BROKER_URL = "FROM_STDIN"

    config ESP_MQTT_USER
        string "MQTT Username"
        default "user"
        help
            Username for the platform to connect to the MQTT broker.

    config ESP_MQTT_PASSWORD
        string "MQTT Password"
        default "password"
        help
            Password for the platform to connect to the MQTT broker.        

    config ESP_WIFI_SSID
        string "Wi-Fi SSID"
        default "myssid"
        help
            SSID (network name) for the platform to connect to.

    config ESP_WIFI_PASSWORD
        string "Wi-Fi Password"
        default "mypassword"
        help
            Wi-Fi password (WPA or WPA2) for the platform to use.

    choice ESP_WIFI_SAE_MODE
        prompt "WPA3 SAE mode selection"
        default ESP_WPA3_SAE_PWE_BOTH
        help
            Select mode for SAE as Hunt and Peck, H2E or both.
        config ESP_WPA3_SAE_PWE_HUNT_AND_PECK
            bool "HUNT AND PECK"
        config ESP_WPA3_SAE_PWE_HASH_TO_ELEMENT
            bool "H2E"
        config ESP_WPA3_SAE_PWE_BOTH
            bool "BOTH"
    endchoice

    config ESP_WIFI_PW_ID
        string "PASSWORD IDENTIFIER"
        depends on  ESP_WPA3_SAE_PWE_HASH_TO_ELEMENT|| ESP_WPA3_SAE_PWE_BOTH
        default ""
        help
            password identifier for SAE H2E

    config ESP_MAXIMUM_RETRY
        int "Maximum retry"
        default 10
        help
            Set the Maximum retry to avoid station reconnecting to the AP unlimited when the AP is really inexistent.

    choice ESP_WIFI_SCAN_AUTH_MODE_THRESHOLD
        prompt "WiFi Scan auth mode threshold"
        default ESP_WIFI_AUTH_WPA2_PSK
        help
            The weakest authmode to accept in the scan mode.
            This value defaults to ESP_WIFI_AUTH_WPA2_PSK incase password is present and ESP_WIFI_AUTH_OPEN is used.
            Please select ESP_WIFI_AUTH_WEP/ESP_WIFI_AUTH_WPA_PSK incase AP is operating in WEP/WPA mode.

        config ESP_WIFI_AUTH_OPEN
            bool "OPEN"
        config ESP_WIFI_AUTH_WEP
            bool "WEP"
        config ESP_WIFI_AUTH_WPA_PSK
            bool "WPA PSK"
        config ESP_WIFI_AUTH_WPA2_PSK
            bool "WPA2 PSK"
        config ESP_WIFI_AUTH_WPA_WPA2_PSK
            bool "WPA/WPA2 PSK"
        config ESP_WIFI_AUTH_WPA3_PSK
            bool "WPA3 PSK"
        config ESP_WIFI_AUTH_WPA2_WPA3_PSK
            bool "WPA2/WPA3 PSK"
        config ESP_WIFI_AUTH_WAPI_PSK
            bool "WAPI PSK"
    endchoice

endmenu
