# Supplementary material for: Sensor ToolKit (STK): Compact Multiplexing Potentiostat for Point-of-Care Applications
Source: Anal Chem. 2026 Feb 17;98(8):5875–82. doi: 10.1021/acs.analchem.5c07176 (PMC12961643; doi:10.1021/acs.analchem.5c07176)
Supplement: Supplementary file 2 [file ac5c07176_si_002.zip › SensorToolKit-STK-main/Server Side/Grafana/Dashboards/OCP.json]

{
  "__inputs": [
    {
      "name": "DS_INFLUXDB2",
      "label": "influxdb2",
      "description": "",
      "type": "datasource",
      "pluginId": "influxdb",
      "pluginName": "InfluxDB"
    }
  ],
  "__elements": {},
  "__requires": [
    {
      "type": "grafana",
      "id": "grafana",
      "name": "Grafana",
      "version": "11.4.0"
    },
    {
      "type": "datasource",
      "id": "influxdb",
      "name": "InfluxDB",
      "version": "1.0.0"
    },
    {
      "type": "panel",
      "id": "stat",
      "name": "Stat",
      "version": ""
    },
    {
      "type": "panel",
      "id": "timeseries",
      "name": "Time series",
      "version": ""
    }
  ],
  "annotations": {
    "list": [
      {
        "builtIn": 1,
        "datasource": {
          "type": "grafana",
          "uid": "-- Grafana --"
        },
        "enable": true,
        "hide": true,
        "iconColor": "rgba(0, 211, 255, 1)",
        "name": "Annotations & Alerts",
        "type": "dashboard"
      }
    ]
  },
  "editable": true,
  "fiscalYearStartMonth": 0,
  "graphTooltip": 0,
  "id": null,
  "links": [],
  "panels": [
    {
      "datasource": {
        "type": "influxdb",
        "uid": "${DS_INFLUXDB2}"
      },
      "fieldConfig": {
        "defaults": {
          "color": {
            "mode": "palette-classic"
          },
          "custom": {
            "axisBorderShow": false,
            "axisCenteredZero": false,
            "axisColorMode": "text",
            "axisLabel": "OCP (mV)",
            "axisPlacement": "auto",
            "barAlignment": 0,
            "barWidthFactor": 0.6,
            "drawStyle": "line",
            "fillOpacity": 0,
            "gradientMode": "none",
            "hideFrom": {
              "legend": false,
              "tooltip": false,
              "viz": false
            },
            "insertNulls": false,
            "lineInterpolation": "smooth",
            "lineWidth": 1,
            "pointSize": 3,
            "scaleDistribution": {
              "type": "linear"
            },
            "showPoints": "auto",
            "spanNulls": false,
            "stacking": {
              "group": "A",
              "mode": "none"
            },
            "thresholdsStyle": {
              "mode": "off"
            }
          },
          "fieldMinMax": false,
          "mappings": [],
          "thresholds": {
            "mode": "absolute",
            "steps": [
              {
                "color": "green",
                "value": null
              },
              {
                "color": "red",
                "value": 80
              }
            ]
          },
          "unit": "mvolt"
        },
        "overrides": [
          {
            "matcher": {
              "id": "byName",
              "options": "CH3"
            },
            "properties": [
              {
                "id": "color",
                "value": {
                  "fixedColor": "#194299",
                  "mode": "fixed"
                }
              }
            ]
          }
        ]
      },
      "gridPos": {
        "h": 15,
        "w": 13,
        "x": 0,
        "y": 0
      },
      "id": 1,
      "maxDataPoints": 1000000,
      "options": {
        "legend": {
          "calcs": [],
          "displayMode": "list",
          "placement": "bottom",
          "showLegend": true
        },
        "tooltip": {
          "mode": "single",
          "sort": "none"
        }
      },
      "pluginVersion": "11.4.0",
      "targets": [
        {
          "datasource": {
            "type": "influxdb",
            "uid": "${DS_INFLUXDB2}"
          },
          "query": "from(bucket: \"Open Circuit Potentiometry\")\n  |> range(start: v.timeRangeStart, stop: v.timeRangeStop)\n  |> filter(fn: (r) => r[\"_measurement\"] == \"OCP\")\n  |> filter(fn: (r) => r[\"_field\"] == \"CH1\" or r[\"_field\"] == \"CH2\" or r[\"_field\"] == \"CH3\" or r[\"_field\"] == \"CH4\" or r[\"_field\"] == \"CH5\" or r[\"_field\"] == \"CH6\" or r[\"_field\"] == \"CH7\" or r[\"_field\"] == \"CH8\")\n  |> yield(name: \"raw\")\n",
          "refId": "A"
        }
      ],
      "title": "OCP MUX",
      "type": "timeseries"
    },
    {
      "datasource": {
        "type": "influxdb",
        "uid": "${DS_INFLUXDB2}"
      },
      "fieldConfig": {
        "defaults": {
          "color": {
            "mode": "thresholds"
          },
          "mappings": [],
          "max": 300,
          "thresholds": {
            "mode": "absolute",
            "steps": [
              {
                "color": "green",
                "value": null
              },
              {
                "color": "red",
                "value": 80
              }
            ]
          },
          "unit": "mvolt"
        },
        "overrides": []
      },
      "gridPos": {
        "h": 15,
        "w": 7,
        "x": 13,
        "y": 0
      },
      "id": 2,
      "options": {
        "colorMode": "value",
        "graphMode": "area",
        "justifyMode": "auto",
        "orientation": "auto",
        "percentChangeColorMode": "standard",
        "reduceOptions": {
          "calcs": [
            "lastNotNull"
          ],
          "fields": "",
          "values": false
        },
        "showPercentChange": false,
        "textMode": "auto",
        "wideLayout": true
      },
      "pluginVersion": "11.4.0",
      "targets": [
        {
          "query": "from(bucket: \"Open Circuit Potentiometry\")\n  |> range(start: v.timeRangeStart, stop: v.timeRangeStop)\n  |> filter(fn: (r) => r[\"_measurement\"] == \"OCP\")\n  |> filter(fn: (r) => r[\"_field\"] == \"CH1\" or r[\"_field\"] == \"CH2\" or r[\"_field\"] == \"CH3\" or r[\"_field\"] == \"CH4\" or r[\"_field\"] == \"CH5\" or r[\"_field\"] == \"CH6\" or r[\"_field\"] == \"CH7\" or r[\"_field\"] == \"CH8\")\n  |> aggregateWindow(every: v.windowPeriod, fn: mean, createEmpty: false)\n  |> yield(name: \"last\")",
          "refId": "A",
          "datasource": {
            "type": "influxdb",
            "uid": "${DS_INFLUXDB2}"
          }
        }
      ],
      "title": "Live OCP",
      "type": "stat"
    }
  ],
  "refresh": "500ms",
  "schemaVersion": 40,
  "tags": [],
  "templating": {
    "list": []
  },
  "time": {
    "from": "2025-01-28T10:50:00.000Z",
    "to": "2025-01-28T11:40:00.000Z"
  },
  "timepicker": {
    "refresh_intervals": [
      "500ms",
      "1s",
      "5s",
      "10s",
      "30s",
      "1m",
      "5m",
      "15m",
      "30m",
      "1h",
      "2h",
      "1d"
    ]
  },
  "timezone": "browser",
  "title": "OCP",
  "uid": "beaz0ryti1jpcc",
  "version": 9,
  "weekStart": ""
}
