# Supplementary material for: Sensor ToolKit (STK): Compact Multiplexing Potentiostat for Point-of-Care Applications
Source: Anal Chem. 2026 Feb 17;98(8):5875–82. doi: 10.1021/acs.analchem.5c07176 (PMC12961643; doi:10.1021/acs.analchem.5c07176)
Supplement: Supplementary file 2 [file ac5c07176_si_002.zip › SensorToolKit-STK-main/Server Side/Node-RED/STKtest_Node-RED_flows.json]

[
    {
        "id": "27bdf837eb07d060",
        "type": "tab",
        "label": "STK_IoT",
        "disabled": false,
        "info": "",
        "env": []
    },
    {
        "id": "8a44964c4a6531c3",
        "type": "mqtt in",
        "z": "27bdf837eb07d060",
        "name": "OCPsensor",
        "topic": "SENSOR/OCP",
        "qos": "1",
        "datatype": "auto-detect",
        "broker": "ed599269c9bbb893",
        "nl": false,
        "rap": true,
        "rh": 0,
        "inputs": 0,
        "x": 370,
        "y": 240,
        "wires": [
            [
                "7512d1bfeddade59",
                "6da556d2a7b68b41"
            ]
        ]
    },
    {
        "id": "7512d1bfeddade59",
        "type": "function",
        "z": "27bdf837eb07d060",
        "name": "Export Measurement",
        "func": "msg.measurement = msg.topic.split(\"/\")[1];\nreturn msg;",
        "outputs": 1,
        "timeout": 0,
        "noerr": 0,
        "initialize": "",
        "finalize": "",
        "libs": [],
        "x": 600,
        "y": 240,
        "wires": [
            [
                "2ef39f4ded631009"
            ]
        ],
        "info": "Export the Measurement from the MQTT topic: `SENSOR/measurement` syntax"
    },
    {
        "id": "88ea13e78af9cfae",
        "type": "influxdb out",
        "z": "27bdf837eb07d060",
        "influxdb": "eecd9643189c4f99",
        "name": "STK_IoT",
        "measurement": "OCP",
        "precision": "",
        "retentionPolicy": "",
        "database": "database",
        "precisionV18FluxV20": "us",
        "retentionPolicyV18Flux": "",
        "org": "STKproject",
        "bucket": "Open Circuit Potentiometry",
        "x": 940,
        "y": 240,
        "wires": []
    },
    {
        "id": "6da556d2a7b68b41",
        "type": "debug",
        "z": "27bdf837eb07d060",
        "name": "(in) MQTT msg",
        "active": true,
        "tosidebar": true,
        "console": false,
        "tostatus": false,
        "complete": "payload",
        "targetType": "msg",
        "statusVal": "",
        "statusType": "auto",
        "x": 580,
        "y": 300,
        "wires": []
    },
    {
        "id": "7aa8c7634e91cb13",
        "type": "debug",
        "z": "27bdf837eb07d060",
        "name": "(out) influxDB input",
        "active": true,
        "tosidebar": true,
        "console": false,
        "tostatus": false,
        "complete": "payload",
        "targetType": "msg",
        "statusVal": "",
        "statusType": "auto",
        "x": 970,
        "y": 300,
        "wires": []
    },
    {
        "id": "2ef39f4ded631009",
        "type": "json",
        "z": "27bdf837eb07d060",
        "name": "",
        "property": "payload",
        "action": "obj",
        "pretty": false,
        "x": 770,
        "y": 240,
        "wires": [
            [
                "88ea13e78af9cfae",
                "7aa8c7634e91cb13"
            ]
        ]
    },
    {
        "id": "ed599269c9bbb893",
        "type": "mqtt-broker",
        "name": "mosquitto",
        "broker": "mqtt://mosquitto",
        "port": "1883",
        "clientid": "",
        "autoConnect": true,
        "usetls": false,
        "protocolVersion": "5",
        "keepalive": "180",
        "cleansession": true,
        "autoUnsubscribe": true,
        "birthTopic": "",
        "birthQos": "0",
        "birthRetain": "false",
        "birthPayload": "",
        "birthMsg": {},
        "closeTopic": "",
        "closeQos": "0",
        "closeRetain": "false",
        "closePayload": "",
        "closeMsg": {},
        "willTopic": "",
        "willQos": "0",
        "willRetain": "false",
        "willPayload": "",
        "willMsg": {},
        "userProps": "",
        "sessionExpiry": ""
    },
    {
        "id": "eecd9643189c4f99",
        "type": "influxdb",
        "hostname": "127.0.0.1",
        "port": "8086",
        "protocol": "http",
        "database": "database",
        "name": "",
        "usetls": false,
        "tls": "",
        "influxdbVersion": "2.0",
        "url": "http://influxdb2:8086",
        "timeout": "",
        "rejectUnauthorized": true
    }
]
