# Supplementary material for: Sensor ToolKit (STK): Compact Multiplexing Potentiostat for Point-of-Care Applications
Source: Anal Chem. 2026 Feb 17;98(8):5875–82. doi: 10.1021/acs.analchem.5c07176 (PMC12961643; doi:10.1021/acs.analchem.5c07176)
Supplement: Supplementary file 2 [file ac5c07176_si_002.zip › SensorToolKit-STK-main/Server Side/docker-compose.yaml]

services:
  portainer:
    image: portainer/portainer-ce:latest
    container_name: portainer-ce
    restart: unless-stopped
    ports:
      - '9000:9000'
    environment:
      - TZ=Europe/Madrid
    volumes:
      - /var/run/docker.sock:/var/run/docker.sock
      - ./volumes/portainer-ce/data:/data
    # Add other Portainer configuration options as needed

  grafana:
    image: grafana/grafana:latest
    container_name: grafana
    restart: unless-stopped
    user: "1000"
    ports:
      - '3000:3000'
    environment:
      - GF_SECURITY_ADMIN_PASSWORD=admin
      - TZ=Europe/Madrid
    volumes:
      - ./volumes/grafana/data:/var/lib/grafana
      - ./volumes/grafana/log:/var/log/grafana
    # Add other Grafana configuration options as needed

  influxdb:
    image:  influxdb:latest
    container_name: influxdb2
    restart: unless-stopped
    ports:
      - '8086:8086'
    environment:
      - INFLUXDB_BOLT_PATH=/var/lib/influxdb2/influxd.bolt
      - INFLUXDB_ENGINE_PATH=/var/lib/influxdb2/engine
      - INFLUXDB_CONFIGURATION_PATH=/etc/influxdb2
      - INFLUXDB_HTTP_BIND_ADDRESS=:8086
      - INFLUXDB_REPORTING_DISABLED=true
      - TZ=Europe/Madrid
    volumes:
      - influxdb-data:/var/lib/influxdb2
      - ./volumes/influxdb2/config:/etc/influxdb2
      - ./volumes/influxdb2/backup:/var/lib/backup
    # Add other InfluxDB 2.x configuration options as needed

  nodered:
    image: nodered/node-red:latest
    container_name: nodered
    restart: unless-stopped
    user: "1000"
    ports:
      - '1880:1880'
    environment:
      - TZ=Europe/Madrid
    volumes:
      - ./volumes/nodered/data:/data
      - ./volumes/nodered/ssh:/root/.ssh
    # Add other Node-RED configuration options as needed

  mosquitto:
    image: eclipse-mosquitto:latest
    container_name: mosquitto
    restart: unless-stopped
    user: "1000"
    ports:
      - '1883:1883'
    environment:
      - TZ=Europe/Madrid
    volumes:
      - ./volumes/mosquitto/config:/mosquitto/config
      - ./volumes/mosquitto/data:/mosquitto/data
      - ./volumes/mosquitto/log:/mosquitto/log
      - ./volumes/mosquitto/pwfile:/mosquitto/pwfile
    # Add other Mosquitto configuration options as needed

volumes:
  influxdb-data:
