# Supplementary material for: Sensor ToolKit (STK): Compact Multiplexing Potentiostat for Point-of-Care Applications
Source: Anal Chem. 2026 Feb 17;98(8):5875–82. doi: 10.1021/acs.analchem.5c07176 (PMC12961643; doi:10.1021/acs.analchem.5c07176)
Supplement: Supplementary file 2 [file ac5c07176_si_002.zip › SensorToolKit-STK-main/Server Side/volumes/mosquitto/config/mosquitto.conf]

# required by https://mosquitto.org/documentation/migrating-to-2-0/
#
listener 1883

# persistence enabled for remembering retain flag across restarts
#
persistence true
persistence_location /mosquitto/data

# logging options:
#   enable one of the following (stdout = less wear on SD cards but
#   logs do not persist across restarts)
#log_dest file /mosquitto/log/mosquitto.log
log_dest stdout
log_timestamp_format %Y-%m-%dT%H:%M:%S

# Reduce size and SD-card flash wear, safe to remove if using a SSD
connection_messages false

# password handling:
#   password_file commented-out allow_anonymous true =
#     open access
#   password_file commented-out allow_anonymous false =
#     no access
#   password_file activated     allow_anonymous true =
#     passwords omitted is permitted but
#     passwords provided must match pwfile
#   password_file activated     allow_anonymous false =
#     no access without passwords
#     passwords provided must match pwfile
#
#password_file /mosquitto/pwfile/pwfile
allow_anonymous true

# Uncomment to enable filters
#acl_file /mosquitto/config/filter.acl
